# Supplementary material for: Bioconjugation Strategy for Ceramic Membranes Decorated with Candida Antarctica Lipase B—Impact of Immobilization Process on Material Features
Source: Materials (Basel). 2022 Jan 17;15(2):671. doi: 10.3390/ma15020671 (PMC8779185; doi:10.3390/ma15020671)
Supplement: Supplementary file 1 [file materials-15-00671-s001.zip]

Archive with 1 entries (1 files):
- materials-1502995-supplementary.pdf
